# Supplementary material for: Detection of masses in mammograms using a one-stage object detector based on a deep convolutional neural network
Source: PLoS One. 2018 Sep 18;13(9):e0203355. doi: 10.1371/journal.pone.0203355 (PMC6143189; doi:10.1371/journal.pone.0203355)
Supplement: S1 Code — All code used in this study is available at: https://github.com/hwejin23/MAMMO_Retinanet. (ZIP) [file pone.0203355.s001.zip]

Archive with 471 entries (303 files):
- Mammo_Retinanet/.git/
- Mammo_Retinanet/.git/branches/
- Mammo_Retinanet/.git/COMMIT_EDITMSG
- Mammo_Retinanet/.git/config
- Mammo_Retinanet/.git/description
- Mammo_Retinanet/.git/FETCH_HEAD
- Mammo_Retinanet/.git/HEAD
- Mammo_Retinanet/.git/hooks/
- Mammo_Retinanet/.git/hooks/applypatch-msg.sample
- Mammo_Retinanet/.git/hooks/commit-msg.sample
- Mammo_Retinanet/.git/hooks/post-update.sample
- Mammo_Retinanet/.git/hooks/pre-applypatch.sample
- Mammo_Retinanet/.git/hooks/pre-commit.sample
- Mammo_Retinanet/.git/hooks/prepare-commit-msg.sample
- Mammo_Retinanet/.git/hooks/pre-push.sample
- Mammo_Retinanet/.git/hooks/pre-rebase.sample
- Mammo_Retinanet/.git/hooks/update.sample
- Mammo_Retinanet/.git/index
- Mammo_Retinanet/.git/info/
- Mammo_Retinanet/.git/info/exclude
- Mammo_Retinanet/.git/logs/
- Mammo_Retinanet/.git/logs/HEAD
- Mammo_Retinanet/.git/logs/refs/
- Mammo_Retinanet/.git/logs/refs/heads/
- Mammo_Retinanet/.git/logs/refs/heads/master
- Mammo_Retinanet/.git/logs/refs/remotes/
- Mammo_Retinanet/.git/logs/refs/remotes/origin/
- Mammo_Retinanet/.git/logs/refs/remotes/origin/master
- Mammo_Retinanet/.git/objects/
- Mammo_Retinanet/.git/objects/05/
- Mammo_Retinanet/.git/objects/05/928fc12b84edb10192366199189dfe6985b604
- Mammo_Retinanet/.git/objects/06/
- Mammo_Retinanet/.git/objects/06/12c82b377aee91d37911a2aa211cc443c665dc
- Mammo_Retinanet/.git/objects/07/
- Mammo_Retinanet/.git/objects/07/a250edcab1457715eca2f3f8dc0c9fe5a9ee31
- Mammo_Retinanet/.git/objects/07/b021f2d3d5f1e2c284dd88caa4f0597ae18fa7
- Mammo_Retinanet/.git/objects/0a/
- Mammo_Retinanet/.git/objects/0a/68586b0ed6074a50f89afc85887a317cc25765
- Mammo_Retinanet/.git/objects/0c/
- Mammo_Retinanet/.git/objects/0c/313850eeb30e776ecdb46fb03bf8c341787f3a
- Mammo_Retinanet/.git/objects/0d/
- Mammo_Retinanet/.git/objects/0d/f00f3b3e72971adc24c4f559b94d53cca34883
- Mammo_Retinanet/.git/objects/0e/
- Mammo_Retinanet/.git/objects/0e/34c70eac4ccb3766c0fc1284950e6be977026a
- Mammo_Retinanet/.git/objects/0f/
- Mammo_Retinanet/.git/objects/0f/4555473c9462a7d2d5bde0e94291280778e058
- Mammo_Retinanet/.git/objects/0f/7cdf6e30abd54804e7f2f2a9130889d50e47fc
- Mammo_Retinanet/.git/objects/11/
- Mammo_Retinanet/.git/objects/11/e082aeee016d6c2de2dd4786a55973763b5a2b
- Mammo_Retinanet/.git/objects/19/
- Mammo_Retinanet/.git/objects/19/4d7c2bedb9318361172d0b7a06390db879b9a8
- Mammo_Retinanet/.git/objects/19/658e943f9a563b30c0c268d6d23078ac91463f
- Mammo_Retinanet/.git/objects/1a/
- Mammo_Retinanet/.git/objects/1a/5b94c9e0c1c0ed757c528f7fdf9613b5460a36
- Mammo_Retinanet/.git/objects/1a/f256ba20112105d41d4db78ae17cfe17984dcb
- Mammo_Retinanet/.git/objects/1b/
- Mammo_Retinanet/.git/objects/1b/f028df8e43c909f2ed762f9d5a33b3805dee70
- Mammo_Retinanet/.git/objects/1e/
- Mammo_Retinanet/.git/objects/1e/d93c7c2ddcb5e5d37f8a32ad7934b77e5d4446
- Mammo_Retinanet/.git/objects/1f/
- Mammo_Retinanet/.git/objects/1f/a34ffe85c07638d3f7d61e83ea3b791d2c7aa6
- Mammo_Retinanet/.git/objects/1f/fc28c7f3d4d6f6699e7f4b694e262c2aac3e4f
- Mammo_Retinanet/.git/objects/22/
- Mammo_Retinanet/.git/objects/22/c71578a2f1879315c7e6be3cf3f8d19e381327
- Mammo_Retinanet/.git/objects/23/
- Mammo_Retinanet/.git/objects/23/9b9f2b79f24af5ea9dcb90ec092e182e2ac985
- Mammo_Retinanet/.git/objects/27/
- Mammo_Retinanet/.git/objects/27/f110a94161f495534bbe7911a2c03a8cde80f7
- Mammo_Retinanet/.git/objects/28/
- Mammo_Retinanet/.git/objects/28/57d2ccb1dcf6c07abf0df5f64e6f7d11c7ccda
- Mammo_Retinanet/.git/objects/28/6499945a3747857343544bf289a7ac6e681246
- Mammo_Retinanet/.git/objects/28/e9a6ede19c7eb06b10726498b83ffbfb98bf88
- Mammo_Retinanet/.git/objects/29/
- Mammo_Retinanet/.git/objects/29/6007ff6c6fc5f59d8f494cd0943eb92e1e5489
- Mammo_Retinanet/.git/objects/29/cf6bb363059e731fa927b35321d0738059b3fc
- Mammo_Retinanet/.git/objects/2a/
- Mammo_Retinanet/.git/objects/2a/18f2b0375e9cd1baf6f3379e3d50dbb8fd8b16
- Mammo_Retinanet/.git/objects/2a/cb889d8e5f16891c640c3118e87b389ac6415d
- Mammo_Retinanet/.git/objects/2c/
- Mammo_Retinanet/.git/objects/2c/f8bd633553ab04891eae95e810ee0e8c041baa
- Mammo_Retinanet/.git/objects/2e/
- Mammo_Retinanet/.git/objects/2e/025923b8c04fe6a70e67c88ae7fac10ee19724
- Mammo_Retinanet/.git/objects/31/
- Mammo_Retinanet/.git/objects/31/20d28634fa918305f4952baea83ad79f33801c
- Mammo_Retinanet/.git/objects/32/
- Mammo_Retinanet/.git/objects/32/d932e38c3b4f608f8d15356ef6daa41ef03339
- Mammo_Retinanet/.git/objects/33/
- Mammo_Retinanet/.git/objects/33/252dc28d653e694e321954937c50e47e5fdc00
- Mammo_Retinanet/.git/objects/34/
- Mammo_Retinanet/.git/objects/34/27f8e51dead7099ff424587b0c86a0f89c55fe
- Mammo_Retinanet/.git/objects/34/85bbd489025f60f5bb3635944e88d81cbb8e43
- Mammo_Retinanet/.git/objects/3a/
- Mammo_Retinanet/.git/objects/3a/20a9c81710c871571642aa539ca56a055374bd
- Mammo_Retinanet/.git/objects/3c/
- Mammo_Retinanet/.git/objects/3c/610d9827be393cca768f0b5700b32317b93603
- Mammo_Retinanet/.git/objects/3f/
- Mammo_Retinanet/.git/objects/3f/90a1656c4114a33accbf8ffeac8b6850788abb
- Mammo_Retinanet/.git/objects/3f/abd2d3774cfc8f941c22c6145bc139cdc85980
- Mammo_Retinanet/.git/objects/42/
- Mammo_Retinanet/.git/objects/42/57ed27bc352d0cf3c8085fcf8007ff23924e3a
- Mammo_Retinanet/.git/objects/42/d6c8a7bdf38e8682dc90fdcc0e979b2ea1df93
- Mammo_Retinanet/.git/objects/43/
- Mammo_Retinanet/.git/objects/43/5b01e08981ffc8c4478ad7f1fedaa02c9c8487
- Mammo_Retinanet/.git/objects/47/
- Mammo_Retinanet/.git/objects/47/2fbad4fd0b18950b169d73d6d26c0b7d583fec
- Mammo_Retinanet/.git/objects/4a/
- Mammo_Retinanet/.git/objects/4a/8008e7583f1daeec4fd2ea0912d240992a9311
- Mammo_Retinanet/.git/objects/50/
- Mammo_Retinanet/.git/objects/50/e6e9902e7a521bf7854fe6dc80c8e0e7ff2070
- Mammo_Retinanet/.git/objects/52/
- Mammo_Retinanet/.git/objects/52/99594ed1c3e7d5b7e09020d24adcaaa5e86f08
- Mammo_Retinanet/.git/objects/54/
- Mammo_Retinanet/.git/objects/54/666eda540ccdb3d4fc1601e94edfe2409bd9c4
- Mammo_Retinanet/.git/objects/54/b9cc55dab3c5e6cf32cad872dc1b607f0508c7
- Mammo_Retinanet/.git/objects/54/c980dcc2950a915e6a4b38adb825d30192b2d2
- Mammo_Retinanet/.git/objects/55/
- Mammo_Retinanet/.git/objects/55/1ac1af9857aa44042be6e7cccd9da01ce5d75a
- Mammo_Retinanet/.git/objects/55/1b00770cd09cfb92ff731bdbe8ac5043fddb30
- Mammo_Retinanet/.git/objects/55/e5f844b4a2b2e06ed806c0747cbda88b29d084
- Mammo_Retinanet/.git/objects/56/
- Mammo_Retinanet/.git/objects/56/b9d7d8c8d21cc66943c1ab6eae9201ff5a329a
- Mammo_Retinanet/.git/objects/59/
- Mammo_Retinanet/.git/objects/59/8ed43803871ba0c9b6abe993874a1efa73f188
- Mammo_Retinanet/.git/objects/59/b670b1cc288e6173a2302f7eb168b8fa7c2a9c
- Mammo_Retinanet/.git/objects/59/d72be9d99bf308c9f2fbeb91655a74bb1ad610
- Mammo_Retinanet/.git/objects/5b/
- Mammo_Retinanet/.git/objects/5b/b38f10f8402d8cee66332f48932dda08c3cdac
- Mammo_Retinanet/.git/objects/62/
- Mammo_Retinanet/.git/objects/62/15a7f02ce35df280f67fd50310504186060276
- Mammo_Retinanet/.git/objects/63/
- Mammo_Retinanet/.git/objects/63/39a7a691a2a838347eafd65070eeab941c9cb8
- Mammo_Retinanet/.git/objects/64/
- Mammo_Retinanet/.git/objects/64/6c5680aefb195ef5fd98288876f2529a2d8158
- Mammo_Retinanet/.git/objects/65/
- Mammo_Retinanet/.git/objects/65/302923ce6185b8caf1de585dcca065dc9cff6b
- Mammo_Retinanet/.git/objects/65/9d8760c4fefb725f4511a5208e4dd7335250d6
- Mammo_Retinanet/.git/objects/66/
- Mammo_Retinanet/.git/objects/66/8985ab794cc6010414a211fead65785d46894d
- Mammo_Retinanet/.git/objects/67/
- Mammo_Retinanet/.git/objects/67/2b895058e1a63f29f5170c228346438f349b76
- Mammo_Retinanet/.git/objects/6d/
- Mammo_Retinanet/.git/objects/6d/3d59493a07544c216db2b38a9322a820b5c458
- Mammo_Retinanet/.git/objects/6e/
- Mammo_Retinanet/.git/objects/6e/ba581897b8d1628f943a2c26964bf16ec03709
- Mammo_Retinanet/.git/objects/6f/
- Mammo_Retinanet/.git/objects/6f/1b8224e213932b3c5507646d506f9b3b447d57
- Mammo_Retinanet/.git/objects/70/
- Mammo_Retinanet/.git/objects/70/19acfce530f030eb8ea583fd7a73a358bea8f3
- Mammo_Retinanet/.git/objects/70/aae54580a30104c330d3e72e4364ddd79fc165
- Mammo_Retinanet/.git/objects/70/ecb600b71155e145286fc6a7952cfa58ac4957
- Mammo_Retinanet/.git/objects/70/f43095d247b38b032b59319a37b84afd489b4a
- Mammo_Retinanet/.git/objects/73/
- Mammo_Retinanet/.git/objects/73/8034761712cb49c551a2727023219236a8ecfb
- Mammo_Retinanet/.git/objects/75/
- Mammo_Retinanet/.git/objects/75/0773b7e4c819745ddb7d21513cb8dd204116a5
- Mammo_Retinanet/.git/objects/76/
- Mammo_Retinanet/.git/objects/76/e6bf630cab0d12fbba288f59aa7fcc12048547
- Mammo_Retinanet/.git/objects/76/efe61cc7e544ccc7d48bbeec8f3be6a59f2dc9
- Mammo_Retinanet/.git/objects/77/
- Mammo_Retinanet/.git/objects/77/9314986c5d381c848b83315348fe5987b7e17c
- Mammo_Retinanet/.git/objects/79/
- Mammo_Retinanet/.git/objects/79/30aa502be0e6253b754d7921745ef1b468d67c
- Mammo_Retinanet/.git/objects/79/953cfa99d0118de11c1368e76aa9fc5d690cdb
- Mammo_Retinanet/.git/objects/7d/
- Mammo_Retinanet/.git/objects/7d/661b2d6d7b8d8018b81ff91e77e604baa439e4
- Mammo_Retinanet/.git/objects/7e/
- Mammo_Retinanet/.git/objects/7e/122947541a443894c9f8228a807239f62c57fe
- Mammo_Retinanet/.git/objects/80/
- Mammo_Retinanet/.git/objects/80/c787bbd0c08a8637eeb7aa3d9926fa28fd99ee
- Mammo_Retinanet/.git/objects/81/
- Mammo_Retinanet/.git/objects/81/9cfdb977b704ca01622edba429836ddaa8d780
- Mammo_Retinanet/.git/objects/82/
- Mammo_Retinanet/.git/objects/82/12850455aa4ef7e74ca2fc4653d9919a6aa144
- Mammo_Retinanet/.git/objects/88/
- Mammo_Retinanet/.git/objects/88/c200a8a572ebc7beb5027e2f8a38bc151ab359
- Mammo_Retinanet/.git/objects/8b/
- Mammo_Retinanet/.git/objects/8b/137891791fe96927ad78e64b0aad7bded08bdc
- Mammo_Retinanet/.git/objects/8c/
- Mammo_Retinanet/.git/objects/8c/ff383a27da293e31a99e238bd65502a3b00d2b
- Mammo_Retinanet/.git/objects/8d/
- Mammo_Retinanet/.git/objects/8d/98cb10e728f506505787cea405d975754663b4
- Mammo_Retinanet/.git/objects/8d/ada3edaf50dbc082c9a125058f25def75e625a
- Mammo_Retinanet/.git/objects/8d/b5f8f1414054e264e84ad4aea75937f429b4be
- Mammo_Retinanet/.git/objects/8f/
- Mammo_Retinanet/.git/objects/8f/e858351d2132fa65cdc70185fc05e80a9bb801
- Mammo_Retinanet/.git/objects/8f/fecd4db7a755042c7e3d1d5f30013490594619
- Mammo_Retinanet/.git/objects/90/
- Mammo_Retinanet/.git/objects/90/5ca6e77c3cc893735287fdea224e819c07b6f4
- Mammo_Retinanet/.git/objects/91/
- Mammo_Retinanet/.git/objects/91/b73a4c0fcf043cbe00ca7ea57fda4a423d88ad
- Mammo_Retinanet/.git/objects/93/
- Mammo_Retinanet/.git/objects/93/3b6acad167cf6e91d7323da669a8e0d0c3dbae
- Mammo_Retinanet/.git/objects/94/
- Mammo_Retinanet/.git/objects/94/e5195fb8af95eb605abd1439102f11037a34a6
- Mammo_Retinanet/.git/objects/96/
- Mammo_Retinanet/.git/objects/96/6e3a9acc0acaffc23d010eadbe18463be3b5f8
- Mammo_Retinanet/.git/objects/97/
- Mammo_Retinanet/.git/objects/97/8d931bad448306b3f791426ffc3ba470abe8d0
- Mammo_Retinanet/.git/objects/97/c0d2c6e295991426deceae6d51d2f85fa27241
- Mammo_Retinanet/.git/objects/97/c7c971003f0445417d40ef9fc8c802b83d8933
- Mammo_Retinanet/.git/objects/98/
- Mammo_Retinanet/.git/objects/98/8d79a4fab627d60b95ec7110894f0e1f50c45b
- Mammo_Retinanet/.git/objects/99/
- Mammo_Retinanet/.git/objects/99/a0e92f7a7e17bac08ec625eaa95440fb102df8
- Mammo_Retinanet/.git/objects/9b/
- Mammo_Retinanet/.git/objects/9b/37313397d27b0b691a2315b42f8dd154d72e0d
- Mammo_Retinanet/.git/objects/9b/b3d078a133d3ee1eb48fc4c743e982aa7d9721
- Mammo_Retinanet/.git/objects/9d/
- Mammo_Retinanet/.git/objects/9d/61532f11a13e6b6997ce6505362fd34dba0b28
- Mammo_Retinanet/.git/objects/9f/
- Mammo_Retinanet/.git/objects/9f/36301bd501bb7042e15471b961a75715bb1a86
- Mammo_Retinanet/.git/objects/9f/9a8e90665beee0448fb7fa06cc91cbf97163c3
- Mammo_Retinanet/.git/objects/a1/
- Mammo_Retinanet/.git/objects/a1/d3509d63cb286c11a3ae819e8927a99d2834a7
- Mammo_Retinanet/.git/objects/a3/
- Mammo_Retinanet/.git/objects/a3/b62041f2e34a9428c9b5abd2fa7539fae202d6
- Mammo_Retinanet/.git/objects/a7/
- Mammo_Retinanet/.git/objects/a7/64df38f81f1d0a9b28507300391c59c8550402
- Mammo_Retinanet/.git/objects/a9/
- Mammo_Retinanet/.git/objects/a9/ce1c328a27eb9bbcc8137c04eb015076a17dea
- Mammo_Retinanet/.git/objects/ab/
- Mammo_Retinanet/.git/objects/ab/274a3b352e8fcb06cd2beb11f9f3e78503fea7
- Mammo_Retinanet/.git/objects/ab/86acdbe129ee5f8f1be73532c7973c8bfd2271
- Mammo_Retinanet/.git/objects/ab/b02c4142f950c2b9746a7780ae74bde81a39bc
- Mammo_Retinanet/.git/objects/ab/b3acdd1dfe7f4f0c64e52f9becbbb2ff11e134
- Mammo_Retinanet/.git/objects/ac/
- Mammo_Retinanet/.git/objects/ac/b36221bffc0cafa2198d046d803cce6684b95d
- Mammo_Retinanet/.git/objects/b5/
- Mammo_Retinanet/.git/objects/b5/68ee2e323aa102361a6066995f28141542101c
- Mammo_Retinanet/.git/objects/b8/
- Mammo_Retinanet/.git/objects/b8/4aece3153b7b86b599f8e634c7b1a766119c3c
- Mammo_Retinanet/.git/objects/bb/
- Mammo_Retinanet/.git/objects/bb/427fa93ffa00e9993e3a0e1d88ed3337cff9ae
- Mammo_Retinanet/.git/objects/bc/
- Mammo_Retinanet/.git/objects/bc/ca86ba7ce7433adea9c62375c8e35730e58e80
- Mammo_Retinanet/.git/objects/bc/e3ba37d72d4145a0ec8d58ac233109f595ddf4
- Mammo_Retinanet/.git/objects/be/
- Mammo_Retinanet/.git/objects/be/7e449673a4215cd9a819ebb48f51603f53082a
- Mammo_Retinanet/.git/objects/c3/
- Mammo_Retinanet/.git/objects/c3/7357d0175cd7e43244f58697a2508ac04873f8
- Mammo_Retinanet/.git/objects/c5/
- Mammo_Retinanet/.git/objects/c5/23e8c8291ca943d7b536480e91df92d7319729
- Mammo_Retinanet/.git/objects/c5/7f985cfe99f10b8492ca483a2e2bc403cd6dc3
- Mammo_Retinanet/.git/objects/c5/db6620a00ccda8755ba1367489fe7c77216745
- Mammo_Retinanet/.git/objects/c5/f7f8aee804e18612f44afb0a489e18c12cf52e
- Mammo_Retinanet/.git/objects/c6/
- Mammo_Retinanet/.git/objects/c6/8df84cc08cc0da226d6c0c0b49734195bdcb2a
- Mammo_Retinanet/.git/objects/c6/9396794bbc850f22835cac3cf40987973eb5cf
- Mammo_Retinanet/.git/objects/c6/c4fcf7fa346d581881c9323481b6eda5d98503
- Mammo_Retinanet/.git/objects/c8/
- Mammo_Retinanet/.git/objects/c8/190fd96ee39908ea42534cb30ec6060952ca65
- Mammo_Retinanet/.git/objects/c9/
- Mammo_Retinanet/.git/objects/c9/db4b3bed418663e2f26452a3bdd49600591968
- Mammo_Retinanet/.git/objects/cb/
- Mammo_Retinanet/.git/objects/cb/02031842177366f47bc1311d5c2e8eec29f7d7
- Mammo_Retinanet/.git/objects/ce/
- Mammo_Retinanet/.git/objects/ce/d7eeafda0553bc0b4a0f7ef7c1b6ec5e1f290a
- Mammo_Retinanet/.git/objects/d0/
- Mammo_Retinanet/.git/objects/d0/18bfbcfc07d1a0c6b7ff780a62cfbd01f74758
- Mammo_Retinanet/.git/objects/d1/
- Mammo_Retinanet/.git/objects/d1/62a06d4c2fc406fdc699597e88aed6c84c7cda
- Mammo_Retinanet/.git/objects/d1/bad3caa694216033d50839cc478a68aa3abad1
- Mammo_Retinanet/.git/objects/d2/
- Mammo_Retinanet/.git/objects/d2/884a19da688c56a34aa451bb4ce1dc6c386db5
- Mammo_Retinanet/.git/objects/d2/8e0212b13ea1ae11d48879801c2f43cc2a178f
- Mammo_Retinanet/.git/objects/d2/bd1afe415ada6a7f8b553cce7f7d7e47d2cef8
- Mammo_Retinanet/.git/objects/d3/
- Mammo_Retinanet/.git/objects/d3/a6edad2899661ef9d24c6e667ff20a4bc39603
- Mammo_Retinanet/.git/objects/d4/
- Mammo_Retinanet/.git/objects/d4/18d75bff4412ccb25d12a37dcc253a6f644f86
- Mammo_Retinanet/.git/objects/d4/5bf0243dc42759188c6aedd9c7ecb099d2b679
- Mammo_Retinanet/.git/objects/d4/727644ca3af45f6a58f316132abd3ba969a0ee
- Mammo_Retinanet/.git/objects/d9/
- Mammo_Retinanet/.git/objects/d9/4d86b596a758ab627b9af6a8ce79cc8ea417ab
- Mammo_Retinanet/.git/objects/d9/93a7cf7dbb3c14af21ee23d86618c20783e516
- Mammo_Retinanet/.git/objects/dc/
- Mammo_Retinanet/.git/objects/dc/2a5db3f7091df38083264f2db5f66cc7216fc3
- Mammo_Retinanet/.git/objects/df/
- Mammo_Retinanet/.git/objects/df/2cf6cf548f773d6a172263d6b8b18d6dfe3698
- Mammo_Retinanet/.git/objects/e0/
- Mammo_Retinanet/.git/objects/e0/d5aa0e3146e9b50cb0b80812a1fad20d438f81
- Mammo_Retinanet/.git/objects/e4/
- Mammo_Retinanet/.git/objects/e4/672b48ba2bce7884d2ca3b6f4fc7243e207271
- Mammo_Retinanet/.git/objects/e6/
- Mammo_Retinanet/.git/objects/e6/9de29bb2d1d6434b8b29ae775ad8c2e48c5391
- Mammo_Retinanet/.git/objects/e6/d54c201ceecdc4a0ba70e9a68973d2d36ddba1
- Mammo_Retinanet/.git/objects/e8/
- Mammo_Retinanet/.git/objects/e8/619b16bf528bb36950293a89688b74a783f358
- Mammo_Retinanet/.git/objects/ea/
- Mammo_Retinanet/.git/objects/ea/5aaa5f6a1f5ad272a8288ad8ae7f1ecdf285ae
- Mammo_Retinanet/.git/objects/ed/
- Mammo_Retinanet/.git/objects/ed/667b23fc0460666ec032d35cd0bbf1c6f47d02
- Mammo_Retinanet/.git/objects/ed/a2d3752c216b764889d34ac8991478c1f86fd3
- Mammo_Retinanet/.git/objects/ed/cd636490a7624889a302cf65e936a7803a72ef
- Mammo_Retinanet/.git/objects/ee/
- Mammo_Retinanet/.git/objects/ee/6a61ae740a6882341e2e3f67b606010daa6355
- Mammo_Retinanet/.git/objects/ee/a631833fc72348559dc3b1121f61e39bb19a96
- Mammo_Retinanet/.git/objects/f0/
- Mammo_Retinanet/.git/objects/f0/e71aeb627f41e06a3e6a9aea2199a511ab366c
- Mammo_Retinanet/.git/objects/f1/
[truncated: 171 more entries]
