# Supplementary material for: Detection of masses in mammograms using a one-stage object detector based on a deep convolutional neural network
Source: PLoS One. 2018 Sep 18;13(9):e0203355. doi: 10.1371/journal.pone.0203355 (PMC6143189; doi:10.1371/journal.pone.0203355)
Supplement: S1 Code — All code used in this study is available at: https://github.com/hwejin23/MAMMO_Retinanet. (ZIP) [file pone.0203355.s001.zip › Mammo_Retinanet/build/lib.linux-x86_64-2.7/keras_retinanet/backend/dynamic.py]

import os

_BACKEND = "tensorflow"

if "KERAS_BACKEND" in os.environ:
    _backend = os.environ["KERAS_BACKEND"]

    backends = {
        "cntk",
        "tensorflow",
        "theano"
    }

    assert _backend in backends

    _BACKEND = _backend

if _BACKEND == "cntk":
    from .cntk_backend import *
elif _BACKEND == "theano":
    from .theano_backend import *
elif _BACKEND == "tensorflow":
    from .tensorflow_backend import *
else:
    raise ValueError("Unknown backend: " + str(_BACKEND))
