# Supplementary material for: Detection of masses in mammograms using a one-stage object detector based on a deep convolutional neural network
Source: PLoS One. 2018 Sep 18;13(9):e0203355. doi: 10.1371/journal.pone.0203355 (PMC6143189; doi:10.1371/journal.pone.0203355)
Supplement: S1 Code — All code used in this study is available at: https://github.com/hwejin23/MAMMO_Retinanet. (ZIP) [file pone.0203355.s001.zip › Mammo_Retinanet/build/lib.linux-x86_64-2.7/keras_retinanet/bin/evaluate_coco.py]

#!/usr/bin/env python

"""
Copyright 2017-2018 Fizyr (https://fizyr.com)

Licensed under the Apache License, Version 2.0 (the "License");
you may not use this file except in compliance with the License.
You may obtain a copy of the License at

    http://www.apache.org/licenses/LICENSE-2.0

Unless required by applicable law or agreed to in writing, software
distributed under the License is distributed on an "AS IS" BASIS,
WITHOUT WARRANTIES OR CONDITIONS OF ANY KIND, either express or implied.
See the License for the specific language governing permissions and
limitations under the License.
"""

import argparse
import os
import sys

import keras
import keras.preprocessing.image
import tensorflow as tf

# Allow relative imports when being executed as script.
if __name__ == "__main__" and __package__ is None:
    sys.path.insert(0, os.path.join(os.path.dirname(__file__), '..', '..'))
    import keras_retinanet.bin
    __package__ = "keras_retinanet.bin"

# Change these to absolute imports if you copy this script outside the keras_retinanet package.
from ..preprocessing.coco import CocoGenerator
from ..utils.coco_eval import evaluate_coco
from ..models.resnet import custom_objects
from ..utils.keras_version import check_keras_version


def get_session():
    config = tf.ConfigProto()
    config.gpu_options.allow_growth = True
    return tf.Session(config=config)


def parse_args(args):
    parser = argparse.ArgumentParser(description='Simple training script for COCO object detection.')
    parser.add_argument('model', help='Path to RetinaNet model.')
    parser.add_argument('coco_path', help='Path to COCO directory (ie. /tmp/COCO).')
    parser.add_argument('--gpu', help='Id of the GPU to use (as reported by nvidia-smi).')
    parser.add_argument('--set', help='Name of the set file to evaluate (defaults to val2017).', default='val2017')
    parser.add_argument('--score-threshold', help='Threshold on score to filter detections with (defaults to 0.05).', default=0.05, type=float)

    return parser.parse_args(args)


def main(args=None):
    # parse arguments
    if args is None:
        args = sys.argv[1:]
    args = parse_args(args)

    # make sure keras is the minimum required version
    check_keras_version()

    # optionally choose specific GPU
    if args.gpu:
        os.environ['CUDA_VISIBLE_DEVICES'] = args.gpu
    keras.backend.tensorflow_backend.set_session(get_session())

    # create the model
    print('Loading model, this may take a second...')
    model = keras.models.load_model(args.model, custom_objects=custom_objects)

    # create image data generator object
    test_image_data_generator = keras.preprocessing.image.ImageDataGenerator()

    # create a generator for testing data
    test_generator = CocoGenerator(
        args.coco_path,
        args.set,
        test_image_data_generator,
    )

    evaluate_coco(test_generator, model, args.score_threshold)

if __name__ == '__main__':
    main()
