# Supplementary material for: Detection of masses in mammograms using a one-stage object detector based on a deep convolutional neural network
Source: PLoS One. 2018 Sep 18;13(9):e0203355. doi: 10.1371/journal.pone.0203355 (PMC6143189; doi:10.1371/journal.pone.0203355)
Supplement: S1 Code — All code used in this study is available at: https://github.com/hwejin23/MAMMO_Retinanet. (ZIP) [file pone.0203355.s001.zip › Mammo_Retinanet/build/lib.linux-x86_64-2.7/keras_retinanet/bin/train.py]

#!/usr/bin/env python

"""
Copyright 2017-2018 Fizyr (https://fizyr.com)

Licensed under the Apache License, Version 2.0 (the "License");
you may not use this file except in compliance with the License.
You may obtain a copy of the License at

    http://www.apache.org/licenses/LICENSE-2.0

Unless required by applicable law or agreed to in writing, software
distributed under the License is distributed on an "AS IS" BASIS,
WITHOUT WARRANTIES OR CONDITIONS OF ANY KIND, either express or implied.
See the License for the specific language governing permissions and
limitations under the License.
"""

import argparse
import os
import sys

import keras
import keras.preprocessing.image
from keras.utils import multi_gpu_model
import tensorflow as tf

# Allow relative imports when being executed as script.
if __name__ == "__main__" and __package__ is None:
    sys.path.insert(0, os.path.join(os.path.dirname(__file__), '..', '..'))
    import keras_retinanet.bin
    __package__ = "keras_retinanet.bin"

# Change these to absolute imports if you copy this script outside the keras_retinanet package.
from .. import losses
from .. import layers
from ..callbacks import RedirectModel
from ..preprocessing.pascal_voc import PascalVocGenerator
from ..preprocessing.csv_generator import CSVGenerator
from ..models.resnet import ResNet50RetinaNet
from ..utils.keras_version import check_keras_version


def get_session():
    config = tf.ConfigProto()
    config.gpu_options.allow_growth = True
    return tf.Session(config=config)


def create_models(num_classes, weights='imagenet', multi_gpu=0):
    # create "base" model (no NMS)
    image = keras.layers.Input((None, None, 3))

    # Keras recommends initialising a multi-gpu model on the CPU to ease weight sharing, and to prevent OOM errors.
    # optionally wrap in a parallel model
    if multi_gpu > 1:
        with tf.device('/cpu:0'):
            model = ResNet50RetinaNet(image, num_classes=num_classes, weights=weights, nms=False)
        training_model = multi_gpu_model(model, gpus=multi_gpu)
    else:
        model = ResNet50RetinaNet(image, num_classes=num_classes, weights=weights, nms=False)
        training_model = model

    # append NMS for prediction only
    classification   = model.outputs[1]
    detections       = model.outputs[2]
    boxes            = keras.layers.Lambda(lambda x: x[:, :, :4])(detections)
    detections       = layers.NonMaximumSuppression(name='nms')([boxes, classification, detections])
    prediction_model = keras.models.Model(inputs=model.inputs, outputs=model.outputs[:2] + [detections])

    # compile model
    training_model.compile(
        loss={
            'regression'    : losses.smooth_l1(),
            'classification': losses.focal()
        },
        optimizer=keras.optimizers.adam(lr=1e-5, clipnorm=0.001)
    )

    return model, training_model, prediction_model


def create_callbacks(model, training_model, prediction_model, validation_generator, args):
    callbacks = []

    # save the prediction model
    if args.snapshots:
        checkpoint = keras.callbacks.ModelCheckpoint(
            os.path.join(
                args.snapshot_path,
                'resnet50_{dataset_type}_{{epoch:02d}}.h5'.format(dataset_type=args.dataset_type)
            ),
            verbose=1
        )
        checkpoint = RedirectModel(checkpoint, prediction_model)
        callbacks.append(checkpoint)

    if args.dataset_type == 'coco' and args.evaluation:
        from ..callbacks.coco import CocoEval

        # use prediction model for evaluation
        evaluation = CocoEval(validation_generator)
        evaluation = RedirectModel(evaluation, prediction_model)
        callbacks.append(evaluation)

    lr_scheduler = keras.callbacks.ReduceLROnPlateau(monitor='loss', factor=0.1, patience=2, verbose=1, mode='auto', epsilon=0.0001, cooldown=0, min_lr=0)
    callbacks.append(lr_scheduler)

    return callbacks


def create_generators(args):
    # create image data generator objects
    train_image_data_generator = keras.preprocessing.image.ImageDataGenerator(
        horizontal_flip=True,
    )
    val_image_data_generator = keras.preprocessing.image.ImageDataGenerator()

    if args.dataset_type == 'coco':
        # import here to prevent unnecessary dependency on cocoapi
        from ..preprocessing.coco import CocoGenerator

        train_generator = CocoGenerator(
            args.coco_path,
            'train2017',
            train_image_data_generator,
            batch_size=args.batch_size
        )

        validation_generator = CocoGenerator(
            args.coco_path,
            'val2017',
            val_image_data_generator,
            batch_size=args.batch_size
        )
    elif args.dataset_type == 'pascal':
        train_generator = PascalVocGenerator(
            args.pascal_path,
            'trainval',
            train_image_data_generator,
            batch_size=args.batch_size
        )

        validation_generator = PascalVocGenerator(
            args.pascal_path,
            'test',
            val_image_data_generator,
            batch_size=args.batch_size
        )
    elif args.dataset_type == 'csv':
        train_generator = CSVGenerator(
            args.annotations,
            args.classes,
            train_image_data_generator,
            batch_size=args.batch_size
        )

        if args.val_annotations:
            validation_generator = CSVGenerator(
                args.val_annotations,
                args.classes,
                val_image_data_generator,
                batch_size=args.batch_size
            )
        else:
            validation_generator = None
    else:
        raise ValueError('Invalid data type received: {}'.format(args.dataset_type))

    return train_generator, validation_generator


def check_args(parsed_args):
    """
    Function to check for inherent contradictions within parsed arguments.
    For example, batch_size < num_gpus
    Intended to raise errors prior to backend initialisation.

    :param parsed_args: parser.parse_args()
    :return: parsed_args
    """

    if parsed_args.multi_gpu > 1 and parsed_args.batch_size < parsed_args.multi_gpu:
        raise ValueError(
            "Batch size ({}) must be equal to or higher than the number of GPUs ({})".format(parsed_args.batch_size,
                                                                                             parsed_args.multi_gpu))

    return parsed_args


def parse_args(args):
    parser     = argparse.ArgumentParser(description='Simple training script for training a RetinaNet network.')
    subparsers = parser.add_subparsers(help='Arguments for specific dataset types.', dest='dataset_type')
    subparsers.required = True

    coco_parser = subparsers.add_parser('coco')
    coco_parser.add_argument('coco_path', help='Path to dataset directory (ie. /tmp/COCO).')
    coco_parser.add_argument('--no-evaluation', help='Disable per epoch evaluation.', dest='evaluation', action='store_false')
    coco_parser.set_defaults(evaluation=True)

    pascal_parser = subparsers.add_parser('pascal')
    pascal_parser.add_argument('pascal_path', help='Path to dataset directory (ie. /tmp/VOCdevkit).')

    csv_parser = subparsers.add_parser('csv')
    csv_parser.add_argument('annotations', help='Path to CSV file containing annotations for training.')
    csv_parser.add_argument('classes', help='Path to a CSV file containing class label mapping.')
    csv_parser.add_argument('--val-annotations', help='Path to CSV file containing annotations for validation (optional).')

    parser.add_argument('--weights',       help='Weights to use for initialization (defaults to ImageNet).', default='imagenet')
    parser.add_argument('--batch-size',    help='Size of the batches.', default=1, type=int)
    parser.add_argument('--gpu',           help='Id of the GPU to use (as reported by nvidia-smi).')
    parser.add_argument('--multi-gpu',     help='Number of GPUs to use for parallel processing.', type=int, default=0)
    parser.add_argument('--epochs',        help='Number of epochs to train.', type=int, default=50)
    parser.add_argument('--steps',         help='Number of steps per epoch.', type=int, default=10000)
    parser.add_argument('--snapshot-path', help='Path to store snapshots of models during training (defaults to \'./snapshots\')', default='./snapshots')
    parser.add_argument('--no-snapshots',  help='Disable saving snapshots.', dest='snapshots', action='store_false')
    parser.set_defaults(snapshots=True)

    return check_args(parser.parse_args(args))


def main(args=None):
    # parse arguments
    if args is None:
        args = sys.argv[1:]
    args = parse_args(args)

    # make sure keras is the minimum required version
    check_keras_version()

    # optionally choose specific GPU
    if args.gpu:
        os.environ['CUDA_VISIBLE_DEVICES'] = args.gpu
    keras.backend.tensorflow_backend.set_session(get_session())

    # create the generators
    train_generator, validation_generator = create_generators(args)

    # create the model
    print('Creating model, this may take a second...')
    model, training_model, prediction_model = create_models(num_classes=train_generator.num_classes(), weights=args.weights, multi_gpu=args.multi_gpu)

    # print model summary
    print(model.summary())

    # create the callbacks
    callbacks = create_callbacks(
        model,
        training_model,
        prediction_model,
        validation_generator,
        args,
    )

    # start training
    training_model.fit_generator(
        generator=train_generator,
        steps_per_epoch=args.steps,
        epochs=args.epochs,
        verbose=1,
        callbacks=callbacks,
    )

if __name__ == '__main__':
    main()
