# Supplementary material for: Detection of masses in mammograms using a one-stage object detector based on a deep convolutional neural network
Source: PLoS One. 2018 Sep 18;13(9):e0203355. doi: 10.1371/journal.pone.0203355 (PMC6143189; doi:10.1371/journal.pone.0203355)
Supplement: S1 Code — All code used in this study is available at: https://github.com/hwejin23/MAMMO_Retinanet. (ZIP) [file pone.0203355.s001.zip › Mammo_Retinanet/build/lib.linux-x86_64-2.7/keras_retinanet/initializers.py]

"""
Copyright 2017-2018 Fizyr (https://fizyr.com)

Licensed under the Apache License, Version 2.0 (the "License");
you may not use this file except in compliance with the License.
You may obtain a copy of the License at

    http://www.apache.org/licenses/LICENSE-2.0

Unless required by applicable law or agreed to in writing, software
distributed under the License is distributed on an "AS IS" BASIS,
WITHOUT WARRANTIES OR CONDITIONS OF ANY KIND, either express or implied.
See the License for the specific language governing permissions and
limitations under the License.
"""

import keras

import numpy as np
import math


class PriorProbability(keras.initializers.Initializer):
    """
    Initializer applies a prior probability.
    """

    def __init__(self, probability=0.01):
        self.probability = probability

    def get_config(self):
        return {
            'probability': self.probability
        }

    def __call__(self, shape, dtype=None):
        # set bias to -log((1 - p)/p) for foregound
        result = np.ones(shape, dtype=dtype) * -math.log((1 - self.probability) / self.probability)

        return result
