# Supplementary material for: Detection of masses in mammograms using a one-stage object detector based on a deep convolutional neural network
Source: PLoS One. 2018 Sep 18;13(9):e0203355. doi: 10.1371/journal.pone.0203355 (PMC6143189; doi:10.1371/journal.pone.0203355)
Supplement: S1 Code — All code used in this study is available at: https://github.com/hwejin23/MAMMO_Retinanet. (ZIP) [file pone.0203355.s001.zip › Mammo_Retinanet/build/lib.linux-x86_64-2.7/keras_retinanet/preprocessing/csv_generator.py]

"""
Copyright 2017-2018 yhenon (https://github.com/yhenon/)
Copyright 2017-2018 Fizyr (https://fizyr.com)

Licensed under the Apache License, Version 2.0 (the "License");
you may not use this file except in compliance with the License.
You may obtain a copy of the License at

    http://www.apache.org/licenses/LICENSE-2.0

Unless required by applicable law or agreed to in writing, software
distributed under the License is distributed on an "AS IS" BASIS,
WITHOUT WARRANTIES OR CONDITIONS OF ANY KIND, either express or implied.
See the License for the specific language governing permissions and
limitations under the License.
"""

from .generator import Generator
from ..utils.image import read_image_bgr

import numpy as np
from PIL import Image
from six import raise_from

import csv
import sys
import os.path


def _parse(value, function, fmt):
    """
    Parse a string into a value, and format a nice ValueError if it fails.

    Returns `function(value)`.
    Any `ValueError` raised is catched and a new `ValueError` is raised
    with message `fmt.format(e)`, where `e` is the caught `ValueError`.
    """
    try:
        return function(value)
    except ValueError as e:
        raise_from(ValueError(fmt.format(e)), None)


def _read_classes(csv_reader):
    result = {}
    for line, row in enumerate(csv_reader):
        try:
            class_name, class_id = row
        except ValueError:
            raise_from(ValueError('line {}: format should be \'class_name,class_id\''.format(line)), None)
        class_id = _parse(class_id, int, 'line {}: malformed class ID: {{}}'.format(line))

        if class_name in result:
            raise ValueError('line {}: duplicate class name: \'{}\''.format(line, class_name))
        result[class_name] = class_id
    return result


def _read_annotations(csv_reader, classes):
    result = {}
    for line, row in enumerate(csv_reader):
        try:
            img_file, x1, y1, x2, y2, class_name = row
        except ValueError:
            raise_from(ValueError('line {}: format should be \'img_file,x1,y1,x2,y2,class_name\' or \'img_file,,,,,\''.format(line)), None)

        if img_file not in result:
            result[img_file] = []

        # If a row contains only an image path, it's an image without annotations.
        if (x1, y1, x2, y2, class_name) == ('', '', '', '', ''):
            continue

        x1 = _parse(x1, int, 'line {}: malformed x1: {{}}'.format(line))
        y1 = _parse(y1, int, 'line {}: malformed y1: {{}}'.format(line))
        x2 = _parse(x2, int, 'line {}: malformed x2: {{}}'.format(line))
        y2 = _parse(y2, int, 'line {}: malformed y2: {{}}'.format(line))

        # Check that the bounding box is valid.
        if x2 <= x1:
            raise ValueError('line {}: x2 ({}) must be higher than x1 ({})'.format(line, x2, x1))
        if y2 <= y1:
            raise ValueError('line {}: y2 ({}) must be higher than y1 ({})'.format(line, y2, y1))

        # check if the current class name is correctly present
        if class_name not in classes:
            raise ValueError('line {}: unknown class name: {}'.format(line, class_name))

        result[img_file].append({'x1': x1, 'x2': x2, 'y1': y1, 'y2': y2, 'class': class_name})
    return result


def _open_for_csv(path):
    """
    Open a file with flags suitable for csv.reader.

    This is different for python2 it means with mode 'rb',
    for python3 this means 'r' with "universal newlines".
    """
    if sys.version_info[0] < 3:
        return open(path, 'rb')
    else:
        return open(path, 'r', newline='')


class CSVGenerator(Generator):
    def __init__(
        self,
        csv_data_file,
        csv_class_file,
        image_data_generator,
        base_dir=None,
        **kwargs
    ):
        self.image_names = []
        self.image_data  = {}
        self.base_dir    = base_dir

        # Take base_dir from annotations file if not explicitly specified.
        if self.base_dir is None:
            self.base_dir = os.path.dirname(csv_data_file)

        # parse the provided class file
        try:
            with _open_for_csv(csv_class_file) as file:
                self.classes = _read_classes(csv.reader(file, delimiter=','))
        except ValueError as e:
            raise_from(ValueError('invalid CSV class file: {}: {}'.format(csv_class_file, e)), None)

        self.labels = {}
        for key, value in self.classes.items():
            self.labels[value] = key

        # csv with img_path, x1, y1, x2, y2, class_name
        try:
            with _open_for_csv(csv_data_file) as file:
                self.image_data = _read_annotations(csv.reader(file, delimiter=','), self.classes)
        except ValueError as e:
            raise_from(ValueError('invalid CSV annotations file: {}: {}'.format(csv_data_file, e)), None)
        self.image_names = list(self.image_data.keys())

        super(CSVGenerator, self).__init__(image_data_generator, **kwargs)

    def size(self):
        return len(self.image_names)

    def num_classes(self):
        return max(self.classes.values()) + 1

    def name_to_label(self, name):
        return self.classes[name]

    def label_to_name(self, label):
        return self.labels[label]

    def image_path(self, image_index):
        return os.path.join(self.base_dir, self.image_names[image_index])

    def image_aspect_ratio(self, image_index):
        # PIL is fast for metadata
        image = Image.open(self.image_path(image_index))
        return float(image.width) / float(image.height)

    def load_image(self, image_index):
        return read_image_bgr(self.image_path(image_index))

    def load_annotations(self, image_index):
        path   = self.image_names[image_index]
        annots = self.image_data[path]
        boxes  = np.zeros((len(annots), 5))

        for idx, annot in enumerate(annots):
            class_name = annot['class']
            boxes[idx, 0] = float(annot['x1'])
            boxes[idx, 1] = float(annot['y1'])
            boxes[idx, 2] = float(annot['x2'])
            boxes[idx, 3] = float(annot['y2'])
            boxes[idx, 4] = self.name_to_label(class_name)

        return boxes
