# Supplementary material for: Detection of masses in mammograms using a one-stage object detector based on a deep convolutional neural network
Source: PLoS One. 2018 Sep 18;13(9):e0203355. doi: 10.1371/journal.pone.0203355 (PMC6143189; doi:10.1371/journal.pone.0203355)
Supplement: S1 Code — All code used in this study is available at: https://github.com/hwejin23/MAMMO_Retinanet. (ZIP) [file pone.0203355.s001.zip › Mammo_Retinanet/build/lib.linux-x86_64-2.7/keras_retinanet/utils/anchors.py]

"""
Copyright 2017-2018 Fizyr (https://fizyr.com)

Licensed under the Apache License, Version 2.0 (the "License");
you may not use this file except in compliance with the License.
You may obtain a copy of the License at

    http://www.apache.org/licenses/LICENSE-2.0

Unless required by applicable law or agreed to in writing, software
distributed under the License is distributed on an "AS IS" BASIS,
WITHOUT WARRANTIES OR CONDITIONS OF ANY KIND, either express or implied.
See the License for the specific language governing permissions and
limitations under the License.
"""

import numpy as np


def anchor_targets_bbox(
    image_shape,
    boxes,
    num_classes,
    mask_shape=None,
    negative_overlap=0.4,
    positive_overlap=0.5,
    **kwargs
):
    anchors = anchors_for_shape(image_shape, **kwargs)

    # label: 1 is positive, 0 is negative, -1 is dont care
    labels = np.ones((anchors.shape[0], num_classes)) * -1

    if boxes.shape[0]:
        # obtain indices of gt boxes with the greatest overlap
        overlaps             = compute_overlap(anchors, boxes[:, :4])
        argmax_overlaps_inds = np.argmax(overlaps, axis=1)
        max_overlaps         = overlaps[np.arange(overlaps.shape[0]), argmax_overlaps_inds]

        # assign bg labels first so that positive labels can clobber them
        labels[max_overlaps < negative_overlap, :] = 0

        # compute box regression targets
        boxes            = boxes[argmax_overlaps_inds]
        bbox_reg_targets = bbox_transform(anchors, boxes)

        # fg label: above threshold IOU
        positive_indices = max_overlaps >= positive_overlap
        labels[positive_indices, :] = 0
        labels[positive_indices, boxes[positive_indices, 4].astype(int)] = 1
    else:
        # no annotations? then everything is background
        labels[:] = 0
        bbox_reg_targets = np.zeros_like(anchors)

    # ignore boxes outside of image
    mask_shape         = image_shape if mask_shape is None else mask_shape
    anchors_centers    = np.vstack([(anchors[:, 0] + anchors[:, 2]) / 2, (anchors[:, 1] + anchors[:, 3]) / 2]).T
    indices            = np.logical_or(anchors_centers[:, 0] >= mask_shape[1], anchors_centers[:, 1] >= mask_shape[0])
    labels[indices, :] = -1

    return labels, bbox_reg_targets


def anchors_for_shape(
    image_shape,
    pyramid_levels=None,
    ratios=None,
    scales=None,
    strides=None,
    sizes=None
):
    if pyramid_levels is None:
        pyramid_levels = [3, 4, 5, 6, 7]
    if strides is None:
        strides = [2 ** x for x in pyramid_levels]
    if sizes is None:
        sizes = [2 ** (x + 2) for x in pyramid_levels]
    if ratios is None:
        ratios = np.array([0.5, 1, 2])
    if scales is None:
        scales = np.array([2 ** 0, 2 ** (1.0 / 3.0), 2 ** (2.0 / 3.0)])

    # skip the first two levels
    image_shape = np.array(image_shape[:2])
    for i in range(pyramid_levels[0] - 1):
        image_shape = (image_shape + 1) // 2

    # compute anchors over all pyramid levels
    all_anchors = np.zeros((0, 4))
    for idx, p in enumerate(pyramid_levels):
        image_shape     = (image_shape + 1) // 2
        anchors         = generate_anchors(base_size=sizes[idx], ratios=ratios, scales=scales)
        shifted_anchors = shift(image_shape, strides[idx], anchors)
        all_anchors     = np.append(all_anchors, shifted_anchors, axis=0)

    return all_anchors


def shift(shape, stride, anchors):
    shift_x = (np.arange(0, shape[1]) + 0.5) * stride
    shift_y = (np.arange(0, shape[0]) + 0.5) * stride

    shift_x, shift_y = np.meshgrid(shift_x, shift_y)

    shifts = np.vstack((
        shift_x.ravel(), shift_y.ravel(),
        shift_x.ravel(), shift_y.ravel()
    )).transpose()

    # add A anchors (1, A, 4) to
    # cell K shifts (K, 1, 4) to get
    # shift anchors (K, A, 4)
    # reshape to (K*A, 4) shifted anchors
    A = anchors.shape[0]
    K = shifts.shape[0]
    all_anchors = (anchors.reshape((1, A, 4)) + shifts.reshape((1, K, 4)).transpose((1, 0, 2)))
    all_anchors = all_anchors.reshape((K * A, 4))

    return all_anchors


def generate_anchors(base_size=16, ratios=None, scales=None):
    """
    Generate anchor (reference) windows by enumerating aspect ratios X
    scales w.r.t. a reference window.
    """

    if ratios is None:
        ratios = np.array([0.5, 1, 2])

    if scales is None:
        scales = np.array([2 ** 0, 2 ** (1.0 / 3.0), 2 ** (2.0 / 3.0)])

    num_anchors = len(ratios) * len(scales)

    # initialize output anchors
    anchors = np.zeros((num_anchors, 4))

    # scale base_size
    anchors[:, 2:] = base_size * np.tile(scales, (2, len(ratios))).T

    # compute areas of anchors
    areas = anchors[:, 2] * anchors[:, 3]

    # correct for ratios
    anchors[:, 2] = np.sqrt(areas / np.repeat(ratios, len(scales)))
    anchors[:, 3] = anchors[:, 2] * np.repeat(ratios, len(scales))

    # transform from (x_ctr, y_ctr, w, h) -> (x1, y1, x2, y2)
    anchors[:, 0::2] -= np.tile(anchors[:, 2] * 0.5, (2, 1)).T
    anchors[:, 1::2] -= np.tile(anchors[:, 3] * 0.5, (2, 1)).T

    return anchors


def bbox_transform(anchors, gt_boxes, mean=None, std=None):
    """Compute bounding-box regression targets for an image."""

    if mean is None:
        mean = np.array([0, 0, 0, 0])
    if std is None:
        std = np.array([0.1, 0.1, 0.2, 0.2])

    if isinstance(mean, (list, tuple)):
        mean = np.array(mean)
    elif not isinstance(mean, np.ndarray):
        raise ValueError('Expected mean to be a np.ndarray, list or tuple. Received: {}'.format(type(mean)))

    if isinstance(std, (list, tuple)):
        std = np.array(std)
    elif not isinstance(std, np.ndarray):
        raise ValueError('Expected std to be a np.ndarray, list or tuple. Received: {}'.format(type(std)))

    anchor_widths  = anchors[:, 2] - anchors[:, 0] + 1.0
    anchor_heights = anchors[:, 3] - anchors[:, 1] + 1.0
    anchor_ctr_x   = anchors[:, 0] + 0.5 * anchor_widths
    anchor_ctr_y   = anchors[:, 1] + 0.5 * anchor_heights

    gt_widths  = gt_boxes[:, 2] - gt_boxes[:, 0] + 1.0
    gt_heights = gt_boxes[:, 3] - gt_boxes[:, 1] + 1.0
    gt_ctr_x   = gt_boxes[:, 0] + 0.5 * gt_widths
    gt_ctr_y   = gt_boxes[:, 1] + 0.5 * gt_heights

    targets_dx = (gt_ctr_x - anchor_ctr_x) / anchor_widths
    targets_dy = (gt_ctr_y - anchor_ctr_y) / anchor_heights
    targets_dw = np.log(gt_widths / anchor_widths)
    targets_dh = np.log(gt_heights / anchor_heights)

    targets = np.stack((targets_dx, targets_dy, targets_dw, targets_dh))
    targets = targets.T

    targets = (targets - mean) / std

    return targets


def compute_overlap(a, b):
    """
    Parameters
    ----------
    a: (N, 4) ndarray of float
    b: (K, 4) ndarray of float
    Returns
    -------
    overlaps: (N, K) ndarray of overlap between boxes and query_boxes
    """
    area = (b[:, 2] - b[:, 0] + 1) * (b[:, 3] - b[:, 1] + 1)

    iw = np.minimum(np.expand_dims(a[:, 2], axis=1), b[:, 2]) - np.maximum(np.expand_dims(a[:, 0], 1), b[:, 0]) + 1
    ih = np.minimum(np.expand_dims(a[:, 3], axis=1), b[:, 3]) - np.maximum(np.expand_dims(a[:, 1], 1), b[:, 1]) + 1

    iw = np.maximum(iw, 0)
    ih = np.maximum(ih, 0)

    ua = np.expand_dims((a[:, 2] - a[:, 0] + 1) * (a[:, 3] - a[:, 1] + 1), axis=1) + area - iw * ih

    ua = np.maximum(ua, np.finfo(float).eps)

    intersection = iw * ih

    return intersection / ua
