# Supplementary material for: Detection of masses in mammograms using a one-stage object detector based on a deep convolutional neural network
Source: PLoS One. 2018 Sep 18;13(9):e0203355. doi: 10.1371/journal.pone.0203355 (PMC6143189; doi:10.1371/journal.pone.0203355)
Supplement: S1 Code — All code used in this study is available at: https://github.com/hwejin23/MAMMO_Retinanet. (ZIP) [file pone.0203355.s001.zip › Mammo_Retinanet/build/lib.linux-x86_64-2.7/keras_retinanet/utils/keras_version.py]

from __future__ import print_function

import keras
import sys

minimum_keras_version = 2, 1, 2


def keras_version():
    return tuple(map(int, keras.__version__.split('.')))


def keras_version_ok():
    return keras_version() >= minimum_keras_version


def assert_keras_version():
    detected = keras.__version__
    required = '.'.join(map(str, minimum_keras_version))
    assert(keras_version() >= minimum_keras_version), 'You are using keras version {}. The minimum required version is {}.'.format(detected, required)


def check_keras_version():
    try:
        assert_keras_version()
    except AssertionError as e:
        print(e, file=sys.stderr)
        sys.exit(1)
