# Supplementary material for: Detection of masses in mammograms using a one-stage object detector based on a deep convolutional neural network
Source: PLoS One. 2018 Sep 18;13(9):e0203355. doi: 10.1371/journal.pone.0203355 (PMC6143189; doi:10.1371/journal.pone.0203355)
Supplement: S1 Code — All code used in this study is available at: https://github.com/hwejin23/MAMMO_Retinanet. (ZIP) [file pone.0203355.s001.zip › Mammo_Retinanet/examples/ResNet50RetinaNet - MAMMO.ipynb]

# %% [code]
%matplotlib inline
#%load_ext autoreload
#%autoreload 2

import keras
import keras.preprocessing.image
from keras_retinanet.models.resnet import custom_objects
#from keras_retinanet.preprocessing.coco import CocoGenerator
#from keras_retinanet.preprocessing.csv_generator import CSVGenerator
import csv_generator
import matplotlib.pyplot as plt
import cv2
import os
import numpy as np
import time

import tensorflow as tf

def get_session():
    config = tf.ConfigProto()
    config.gpu_options.allow_growth = True
    return tf.Session(config=config)

# os.environ["CUDA_VISIBLE_DEVICES"] = "0"
keras.backend.tensorflow_backend.set_session(get_session())

# %% [markdown]
## Load RetinaNet model

# %% [code]
model = keras.models.load_model('/media/hwejin/SSD_1/Code/Github/keras-retinanet/snapshots/resnet50_INBreast_10.h5', custom_objects=custom_objects)
#print(model.summary())

# %% [markdown]
## Initialize data generators

# %% [code]
# create image data generator object
val_image_data_generator = keras.preprocessing.image.ImageDataGenerator()

# create a generator for testing data
val_generator = CSVGenerator(
    '/media/hwejin/SSD_1/DATA/DATAForPaper_v2/INBreast/1_test.csv',
    '/media/hwejin/SSD_1/DATA/DATAForPaper_v2/Common/class.csv',
    'inbreast',
    val_image_data_generator,
    batch_size=1)

# %% [markdown]
## Run detection on example

# %% [code]
for index in range(100):
    # load image
    image = val_generator.load_image(index)

    # copy to draw on
    draw = image.copy()
    draw = cv2.cvtColor(draw, cv2.COLOR_BGR2RGB)

    # preprocess image for network
    image = val_generator.preprocess_image(image)
    image, scale = val_generator.resize_image(image)
    annotations = val_generator.load_annotations(index)
    index += 1

    # process image
    start = time.time()
    _, _, detections = model.predict_on_batch(np.expand_dims(image, axis=0))
    print("processing time: ", time.time() - start)

    # compute predicted labels and scores
    predicted_labels = np.argmax(detections[0, :, 4:], axis=1)
    scores = detections[0, np.arange(detections.shape[1]), 4 + predicted_labels]

    # correct for image scale
    detections[0, :, :4] /= scale

    # visualize detections
    for idx, (label, score) in enumerate(zip(predicted_labels, scores)):
        #if score < 0.5:
        if score < 0.3:
            continue
        b = detections[0, idx, :4].astype(int)
        cv2.rectangle(draw, (b[0], b[1]), (b[2], b[3]), (255, 0, 0), 3)
        caption = "{} {:.3f}".format(val_generator.label_to_name(label), score)
        #cv2.putText(draw, caption, (b[0], b[1] - 10), cv2.FONT_HERSHEY_PLAIN, 2.5, (0, 0, 0), 3)
        cv2.putText(draw, caption, (b[0], b[1] - 10), cv2.FONT_HERSHEY_PLAIN, 2.5, (255, 0, 0), 2)

    # visualize annotations
    for annotation in annotations:
        label = int(annotation[4])
        b = annotation[:4].astype(int)
        cv2.rectangle(draw, (b[0], b[1]), (b[2], b[3]), (0, 255, 0), 2)
        caption = "{}".format(val_generator.label_to_name(label))
        #cv2.putText(draw, caption, (b[0], b[1] - 10), cv2.FONT_HERSHEY_PLAIN, 2.5, (0, 0, 0), 3)
        cv2.putText(draw, caption, (b[0], b[1] - 10), cv2.FONT_HERSHEY_PLAIN, 2.5, (0, 255, 0), 2)

    plt.figure(figsize=(20, 20))
    plt.axis('off')
    plt.imshow(draw)
    plt.show()

# %% [code]


# %% [code]
