# Supplementary material for: Detection of masses in mammograms using a one-stage object detector based on a deep convolutional neural network
Source: PLoS One. 2018 Sep 18;13(9):e0203355. doi: 10.1371/journal.pone.0203355 (PMC6143189; doi:10.1371/journal.pone.0203355)
Supplement: S1 Code — All code used in this study is available at: https://github.com/hwejin23/MAMMO_Retinanet. (ZIP) [file pone.0203355.s001.zip › Mammo_Retinanet/keras_retinanet.egg-info/entry_points.txt]

[console_scripts]
retinanet-evaluate-coco = keras_retinanet.bin.evaluate_coco:main
retinanet-train = keras_retinanet.bin.train:main
