# Supplementary material for: Detection of masses in mammograms using a one-stage object detector based on a deep convolutional neural network
Source: PLoS One. 2018 Sep 18;13(9):e0203355. doi: 10.1371/journal.pone.0203355 (PMC6143189; doi:10.1371/journal.pone.0203355)
Supplement: S1 Code — All code used in this study is available at: https://github.com/hwejin23/MAMMO_Retinanet. (ZIP) [file pone.0203355.s001.zip › Mammo_Retinanet/keras_retinanet.egg-info/PKG-INFO]

Metadata-Version: 1.0
Name: keras-retinanet
Version: 0.0.1
Summary: UNKNOWN
Home-page: https://github.com/fizyr/keras-retinanet
Author: Hans Gaiser
Author-email: h.gaiser@fizyr.com
License: UNKNOWN
Description-Content-Type: UNKNOWN
Description: UNKNOWN
Platform: UNKNOWN
