# Supplementary material for: Detection of masses in mammograms using a one-stage object detector based on a deep convolutional neural network
Source: PLoS One. 2018 Sep 18;13(9):e0203355. doi: 10.1371/journal.pone.0203355 (PMC6143189; doi:10.1371/journal.pone.0203355)
Supplement: S1 Code — All code used in this study is available at: https://github.com/hwejin23/MAMMO_Retinanet. (ZIP) [file pone.0203355.s001.zip › Mammo_Retinanet/keras_retinanet.egg-info/SOURCES.txt]

README.md
setup.cfg
setup.py
keras_retinanet/__init__.py
keras_retinanet/initializers.py
keras_retinanet/losses.py
keras_retinanet.egg-info/PKG-INFO
keras_retinanet.egg-info/SOURCES.txt
keras_retinanet.egg-info/dependency_links.txt
keras_retinanet.egg-info/entry_points.txt
keras_retinanet.egg-info/requires.txt
keras_retinanet.egg-info/top_level.txt
keras_retinanet/backend/__init__.py
keras_retinanet/backend/cntk_backend.py
keras_retinanet/backend/common.py
keras_retinanet/backend/dynamic.py
keras_retinanet/backend/tensorflow_backend.py
keras_retinanet/backend/theano_backend.py
keras_retinanet/bin/__init__.py
keras_retinanet/bin/evaluate_coco.py
keras_retinanet/bin/train.py
keras_retinanet/callbacks/__init__.py
keras_retinanet/callbacks/coco.py
keras_retinanet/callbacks/common.py
keras_retinanet/layers/__init__.py
keras_retinanet/layers/_misc.py
keras_retinanet/models/__init__.py
keras_retinanet/models/resnet.py
keras_retinanet/models/retinanet.py
keras_retinanet/preprocessing/__init__.py
keras_retinanet/preprocessing/coco.py
keras_retinanet/preprocessing/csv_generator.py
keras_retinanet/preprocessing/generator.py
keras_retinanet/preprocessing/pascal_voc.py
keras_retinanet/utils/__init__.py
keras_retinanet/utils/anchors.py
keras_retinanet/utils/coco_eval.py
keras_retinanet/utils/image.py
keras_retinanet/utils/keras_version.py
tests/__init__.py
tests/backend/__init__.py
tests/backend/test_common.py
tests/layers/__init__.py
tests/layers/test_misc.py
tests/preprocessing/__init__.py
tests/preprocessing/test_csv_generator.py
tests/preprocessing/test_generator.py
