# Supplementary material for: Detection of masses in mammograms using a one-stage object detector based on a deep convolutional neural network
Source: PLoS One. 2018 Sep 18;13(9):e0203355. doi: 10.1371/journal.pone.0203355 (PMC6143189; doi:10.1371/journal.pone.0203355)
Supplement: S1 Code — All code used in this study is available at: https://github.com/hwejin23/MAMMO_Retinanet. (ZIP) [file pone.0203355.s001.zip › Mammo_Retinanet/setup.cfg]

# ignore:
# E201 whitespace after '['
# E202 whitespace before ']'
# E203 whitespace before ':'
# E221 multiple spaces before operator
# E241 multiple spaces after ','
# E251 unexpected spaces around keyword / parameter equals
# E501 line too long (85 > 79 characters)
[tool:pytest]
pep8ignore = E201 E202 E203 E221 E241 E251 E402 E501
