# Supplementary material for: Detection of masses in mammograms using a one-stage object detector based on a deep convolutional neural network
Source: PLoS One. 2018 Sep 18;13(9):e0203355. doi: 10.1371/journal.pone.0203355 (PMC6143189; doi:10.1371/journal.pone.0203355)
Supplement: S1 Code — All code used in this study is available at: https://github.com/hwejin23/MAMMO_Retinanet. (ZIP) [file pone.0203355.s001.zip › Mammo_Retinanet/setup.py]

import setuptools

setuptools.setup(
    name='keras-retinanet',
    version='0.0.1',
    url='https://github.com/fizyr/keras-retinanet',
    author='Hans Gaiser',
    author_email='h.gaiser@fizyr.com',
    maintainer='Hans Gaiser',
    maintainer_email='h.gaiser@fizyr.com',
    packages=setuptools.find_packages(),
    install_requires=['keras', 'keras-resnet', 'six'],
    entry_points = {
        'console_scripts': [
            'retinanet-train=keras_retinanet.bin.train:main',
            'retinanet-evaluate-coco=keras_retinanet.bin.evaluate_coco:main',
        ],
    }
)
