# Supplementary material for: Detection of masses in mammograms using a one-stage object detector based on a deep convolutional neural network
Source: PLoS One. 2018 Sep 18;13(9):e0203355. doi: 10.1371/journal.pone.0203355 (PMC6143189; doi:10.1371/journal.pone.0203355)
Supplement: S1 Code — All code used in this study is available at: https://github.com/hwejin23/MAMMO_Retinanet. (ZIP) [file pone.0203355.s001.zip › Mammo_Retinanet/tests/bin/test_train.py]

"""
Copyright 2017-2018 Fizyr (https://fizyr.com)

Licensed under the Apache License, Version 2.0 (the "License");
you may not use this file except in compliance with the License.
You may obtain a copy of the License at

    http://www.apache.org/licenses/LICENSE-2.0

Unless required by applicable law or agreed to in writing, software
distributed under the License is distributed on an "AS IS" BASIS,
WITHOUT WARRANTIES OR CONDITIONS OF ANY KIND, either express or implied.
See the License for the specific language governing permissions and
limitations under the License.
"""

import keras_retinanet.bin.train

import warnings
import sys


def test_coco():
    # ignore warnings in this test
    warnings.simplefilter('ignore')

    # run training / evaluation
    keras_retinanet.bin.train.main([
        '--epochs=1',
        '--steps=1',
        '--no-snapshots',
        'coco',
        'tests/test-data/coco',
    ])


def test_pascal():
    # ignore warnings in this test
    warnings.simplefilter('ignore')

    # run training / evaluation
    keras_retinanet.bin.train.main([
        '--epochs=1',
        '--steps=1',
        '--no-snapshots',
        'pascal',
        'tests/test-data/pascal',
    ])


def test_csv():
    # ignore warnings in this test
    warnings.simplefilter('ignore')

    # run training / evaluation
    keras_retinanet.bin.train.main([
        '--epochs=1',
        '--steps=1',
        '--no-snapshots',
        'csv',
        'tests/test-data/csv/annotations.csv',
        'tests/test-data/csv/classes.csv',
    ])
