# Supplementary material for: Detection of masses in mammograms using a one-stage object detector based on a deep convolutional neural network
Source: PLoS One. 2018 Sep 18;13(9):e0203355. doi: 10.1371/journal.pone.0203355 (PMC6143189; doi:10.1371/journal.pone.0203355)
Supplement: S1 Code — All code used in this study is available at: https://github.com/hwejin23/MAMMO_Retinanet. (ZIP) [file pone.0203355.s001.zip › Mammo_Retinanet/train.sh]

python keras_retinanet/bin/train.py --weight 'INBreast' csv '/media/hwejin/SSD_1/DATA/DATAForPaper_v2/Annotation/FINAL/GURO/0_0_train.csv' '/media/hwejin/SSD_1/DATA/DATAForPaper_v2/Common/class.csv' '-'

python keras_retinanet/bin/train.py --weight 'INBreast' csv '/media/hwejin/SSD_1/DATA/DATAForPaper_v2/Annotation/FINAL/GURO/0_1_train.csv' '/media/hwejin/SSD_1/DATA/DATAForPaper_v2/Common/class.csv' '-'

python keras_retinanet/bin/train.py --weight 'INBreast' csv '/media/hwejin/SSD_1/DATA/DATAForPaper_v2/Annotation/FINAL/GURO/0_2_train.csv' '/media/hwejin/SSD_1/DATA/DATAForPaper_v2/Common/class.csv' '-'

python keras_retinanet/bin/train.py --weight 'INBreast' csv '/media/hwejin/SSD_1/DATA/DATAForPaper_v2/Annotation/FINAL/GURO/0_3_train.csv' '/media/hwejin/SSD_1/DATA/DATAForPaper_v2/Common/class.csv' '-'

python keras_retinanet/bin/train.py --weight 'INBreast' csv '/media/hwejin/SSD_1/DATA/DATAForPaper_v2/Annotation/FINAL/GURO/0_4_train.csv' '/media/hwejin/SSD_1/DATA/DATAForPaper_v2/Common/class.csv' '-'

python keras_retinanet/bin/train.py --weight 'GURO' csv '/media/hwejin/SSD_1/DATA/DATAForPaper_v2/Annotation/FINAL/INBreast/0_0_train.csv' '/media/hwejin/SSD_1/DATA/DATAForPaper_v2/Common/class.csv' '-'

python keras_retinanet/bin/train.py --weight 'GURO' csv '/media/hwejin/SSD_1/DATA/DATAForPaper_v2/Annotation/FINAL/INBreast/0_1_train.csv' '/media/hwejin/SSD_1/DATA/DATAForPaper_v2/Common/class.csv' '-'

python keras_retinanet/bin/train.py --weight 'GURO' csv '/media/hwejin/SSD_1/DATA/DATAForPaper_v2/Annotation/FINAL/INBreast/0_2_train.csv' '/media/hwejin/SSD_1/DATA/DATAForPaper_v2/Common/class.csv' '-'

python keras_retinanet/bin/train.py --weight 'GURO' csv '/media/hwejin/SSD_1/DATA/DATAForPaper_v2/Annotation/FINAL/INBreast/0_3_train.csv' '/media/hwejin/SSD_1/DATA/DATAForPaper_v2/Common/class.csv' '-'

python keras_retinanet/bin/train.py --weight 'GURO' csv '/media/hwejin/SSD_1/DATA/DATAForPaper_v2/Annotation/FINAL/INBreast/0_4_train.csv' '/media/hwejin/SSD_1/DATA/DATAForPaper_v2/Common/class.csv' '-'
